# Supplementary material for: Uracil as a biomarker for spatial pyrimidine metabolism in the development of gingivobuccal oral squamous cell carcinoma
Source: Sci Rep. 2024 May 21;14:11609. doi: 10.1038/s41598-024-62434-z (PMC11109148; doi:10.1038/s41598-024-62434-z)
Supplement: Supplementary file 5 — Supplementary Information 5. [file 41598_2024_62434_MOESM5_ESM.xlsx]

## Sheet: Expression of Gene of Interest 
Genes	14_N	20_N	27_N	28_N	29_N	30_N	31_N	32_N	33_N	34_N	35_N	36_N	37_N	38_N	40_N	42_N	43_N	46_N	47_N	48_N	49_N	50_N	51_N	53_N	54_N	55_N	56_N	57_N	58_N	59_N	62_N	64_N	65_N	66_N	68_N	70_N	71_N	72_N	74_N	75_N	78_N	80_N	81_N	84_N	86_N	87_N	14_T	20_T	27_T
DFNA5	1.86401	1.56666	1.7707	5.71603	4.08619	3.20744	2.81032	2.85777	3.02134	8.03286	2.34723	3.36879	2.845	0.857349	1.81231	5.15372	1.74802	1.61948	2.44768	4.59611	1.38767	2.60277	45.455	28.2621	25.1111	4.62123	1.81319	1.15714	6.12089	1.97603	1.86291	2.98423	1.99607	1.0272	1.71696	2.09357	4.18597	1.44813	1.84084	4.09523	1.61515	1.83085	7.38849	5.41013	2.38837	3.79661	12.6226	24.0959	40.1082
PGAM5	31.0027	14.204	21.1783	46.9639	17.5954	12.3714	24.4601	15.1435	19.6498	61.0805	23.8873	19.926	22.2347	11.0649	22.9753	19.3165	13.6244	20.2675	31.2803	20.6052	15.162	10.6663	26.1706	53.655	79.9145	12.8362	26.9266	3.69513	42.271	17.4327	19.2906	23.9565	38.2115	12.0431	22.5993	18.0982	11.6357	9.11162	9.30939	34.783	7.09111	19.1501	29.0119	19.0645	11.4378	33.2239	26.5302	42.7981	40.1267
MLKL	9.37913	7.39858	9.58552	18.1709	11.6946	13.2056	8.06876	6.64105	16.361	14.9569	4.33161	6.4014	10.3151	8.85604	8.01673	13.4878	6.24115	7.35533	7.49371	7.13229	11.068	9.17004	15.1012	15.0139	23.0688	5.81964	12.8039	3.79323	27.6462	5.81845	10.8264	5.95125	8.72257	6.50594	11.0522	7.84516	6.49947	3.148	8.95357	15.3856	1.16704	5.07854	5.9413	7.29552	6.17779	12.3298	10.3961	13.6941	11.9541
RIPK3	8.22064	4.87653	9.60123	7.80989	6.01694	7.6374	6.99715	6.54593	5.8803	8.82406	5.08	8.61834	7.74864	3.38899	8.14207	7.68278	4.39872	6.26659	9.64203	6.15848	4.5948	4.76653	6.39201	4.36719	2.67646	2.31166	8.634	0.924767	8.88348	5.42604	7.93092	4.40844	6.35325	3.12706	8.35382	6.11261	2.4506	0.864412	2.48457	8.97605	0.409843	6.99388	3.87583	3.18521	4.42561	9.60683	4.62266	4.05859	2.71562
RIPK1	13.5867	7.93337	15.7886	16.7617	11.2772	13.1994	17.7239	11.6048	14.223	12.3395	10.5865	12.8654	11.4868	10.0558	12.9246	13.6426	11.3334	11.0715	16.8031	10.0947	11.4417	6.68845	15.1082	15.7029	11.5026	9.38345	16.2428	2.12411	18.0306	5.994	11.1252	8.12399	11.4188	6.19017	13.2666	8.79289	6.16623	3.27733	4.62214	19.8135	1.65484	13.4227	12.155	7.92453	7.65887	15.7633	9.02874	12.7257	10.9352
ENTPD1	8.27508	6.97317	10.8086	21.2675	15.6536	12.7838	8.70254	13.9299	24.9569	18.0367	11.5703	10.4274	15.8795	4.0932	9.10021	18.9887	8.19668	9.3915	14.4819	12.3755	9.11813	10.7959	19.955	20.3877	20.5658	12.0194	11.4384	6.05885	30.3548	7.692	11.31	8.14339	8.21488	3.99627	10.7798	14.4498	7.24926	4.10947	10.2172	24.1919	2.72913	8.84439	13.8145	12.8023	14.2216	23.3563	28.3893	13.009	14.9605
NT5E	4.49107	6.47968	6.10992	5.15414	3.65433	12.3293	3.30733	11.762	33.8489	5.19261	17.5758	3.01129	9.40339	7.34832	11.3188	21.5205	17.4455	5.14748	6.7096	10.7246	10.0505	9.46984	70.7419	68.4554	126.174	6.46173	10.5445	2.20357	14.9746	9.74948	17.3255	3.70898	5.71538	4.657	10.8752	9.37264	10.3665	2.38098	8.45659	18.1569	2.6301	5.35761	13.167	12.393	9.40135	14.9838	21.6354	81.3559	48.7644
P2RY6	0.104	0.446985	0.836735	0.840219	0.479851	0.355885	0.296389	0.522751	0.547734	0.586393	0.776295	0.265242	1.18917	0.10169	0.498557	0.967426	0.602147	0.404853	0.837878	1.56632	0.21358	0.358124	10.718	2.71541	4.37773	1.97704	0.639113	0.107766	0.982801	0.269331	0.875313	0.572747	0.242955	0.329115	0.894411	1.75093	0.572263	0.218532	0.375186	1.53451	0.143574	0.420421	0.487471	0.965891	0.526491	1.21354	4.24488	2.72105	2.65191
P2RY2	21.4587	11.1106	13.9767	13.4227	19.6845	0.459814	21.9368	15.4706	5.06516	5.11534	3.37962	19.687	5.60097	0.886243	22.0781	13.2944	2.30351	19.9247	18.9964	10.9998	7.04501	7.87359	7.85498	21.9325	8.31623	11.6127	14.221	5.14136	17.1804	12.0962	9.80315	12.4657	15.0942	0.712956	21.3333	10.3296	8.37035	21.0311	13.9717	11.5969	4.38626	19.3803	5.99758	7.20314	6.3716	18.8532	7.384	17.8826	11.1373
P2RY4	0.053115	0.057913	0.04743	0.443573	0.306763	0.03018	0.033039	0.254571	0.13375	0.024399	1.44183	0.010932	0.045575	0.023052	0.065343	0.046464	0.187668	0.088231	0.032095	0.055856	0	0.048161	0.043668	0.089182	0.015145	0.255031	0	0.011284	0.009409	0.02129	0.028325	0.19626	0	0.031475	0.030099	0.160523	0.054628	0.013703	0	0.007797	0.014331	0.109217	0	0.062782	0.015716	0.032336	0.009628	0.039577	0.011585
P2RY14	0.943345	5.6907	4.69684	3.09904	1.63181	7.9435	2.01873	6.42084	2.21015	2.47141	10.0059	1.95583	19.6559	1.86628	3.20046	11.1304	1.89	3.62096	9.92215	6.15718	2.28157	6.197	0.910807	1.21442	1.20945	4.4049	3.70691	1.25415	5.59938	2.95186	3.19688	3.01282	1.42843	1.2044	5.66676	4.1407	7.63792	1.39557	4.19726	10.3768	0.858733	2.48549	8.30533	8.88237	2.33156	11.7041	3.09675	1.58473	1.3599
ENTPD4	18.7734	13.5588	15.9481	24.1849	24.7703	18.1328	15.7173	14.5772	27.1617	24.0649	14.9417	17.3373	20.106	27.881	16.8775	16.316	29.0292	10.4788	17.6078	11.2923	15.5874	11.7165	16.8495	21.7707	12.8256	11.1549	14.7894	4.70819	23.6547	9.57777	19.3535	16.1414	17.6405	20.1825	15.4665	12.1992	13.0765	8.18	11.3974	20.9739	6.67121	12.3937	17.9441	12.8449	12.9929	16.0654	21.2056	19.1216	11.0589
ENTPD5	11.4133	6.55087	8.90293	7.63434	10.0436	6.73938	7.04153	9.16183	7.34743	7.85884	4.41047	12.0527	4.77176	13.0238	10.407	6.42227	9.33624	9.04838	7.68081	7.24325	5.89959	4.32055	6.27694	9.37207	7.40082	5.8284	5.4457	0.8165	4.2349	5.41226	5.64604	6.97332	7.86679	9.91295	5.89724	3.7484	4.06657	2.17314	2.4504	5.3613	2.44139	9.19284	4.83376	3.95887	4.12071	5.74074	4.95204	10.79	9.56852
UPRT	5.72856	6.84636	8.29686	5.46877	5.25343	9.35025	5.94902	6.87132	6.58838	4.08398	6.17618	5.93263	7.01709	10.5574	7.01453	7.10859	11.9464	7.18195	8.71882	5.50657	8.71466	4.35948	7.1235	12.7582	8.70901	3.46893	6.50016	1.06076	7.11933	5.48876	6.00196	3.9118	5.61058	7.82632	6.85938	3.79871	6.97938	3.71461	3.97092	6.35842	2.80491	6.13668	7.03046	6.81442	4.52294	8.70466	6.47064	3.49145	13.1928
TRPM6	2.403	0.957672	2.07515	4.241	5.88892	2.70642	1.39518	1.13587	3.69624	1.83188	4.1863	1.42048	2.55448	0.467175	1.57195	1.99778	1.07395	1.42314	1.62191	1.73907	1.28319	2.19622	4.43537	4.08796	1.07585	1.35331	2.54652	0.781985	3.07136	0.925452	2.60974	1.16894	0.980328	0.80186	2.62952	1.41833	1.2222	0.762729	1.69687	3.97941	0.65908	2.56218	1.39616	1.85631	2.09325	1.99193	2.24683	1.71577	1.1347
TRPM7	20.0653	14.093	19.8041	27.5595	15.4965	24.5079	19.381	21.5851	24.5881	25.3686	23.4602	23.4343	15.773	20.6463	18.0817	18.6004	22.5642	13.0165	20.9083	12.8225	16.0712	9.76815	14.3573	30.1962	18.2376	9.75862	12.328	2.59288	16.6695	11.0426	12.3291	14.4806	12.9357	12.7899	15.1369	11.0566	11.8199	7.97419	9.15169	22.361	7.99099	18.9716	11.9411	12.9417	10.0251	19.0422	19.1765	21.7006	21.6204
CLDN1	156.251	45.0589	38.2803	34.8501	51.4858	0.327868	108.171	44.0455	79.8676	31.1357	216.186	29.2177	16.7148	5.05168	49.6486	32.0604	7.87626	35.8295	74.9918	18.8487	36.8613	13.7108	132.847	118.078	20.5712	22.153	270.688	2.06754	167.464	23.2128	33.5453	13.293	70.2162	7.19421	178.3	8.35067	7.20473	0.207433	2.2645	199.477	0.420895	40.8706	23.2988	9.91499	8.83209	84.9356	46.2246	39.2243	42.2218
CLDN11	8.18306	3.70268	4.90559	9.45008	9.72321	8.32662	3.42816	9.78801	13.9927	4.80277	6.70411	4.09973	7.76118	5.47076	5.00378	10.2752	7.6316	4.5746	3.60197	8.98242	4.81904	13.4054	2.51456	2.5726	2.10937	3.27923	4.95661	1.64967	9.72264	6.73307	11.1053	3.64635	5.00177	2.66651	5.08003	4.10502	14.5745	3.24403	5.91631	5.21532	2.2379	3.91255	7.60449	6.81446	6.75647	6.41733	4.74478	5.36425	2.11623
CLDN12	8.8315	9.23761	12.3683	12.8064	10.3261	7.48417	7.18046	12.867	17.1663	16.6221	13.3648	10.7711	6.30077	19.6413	11.7275	8.11288	23.5994	7.7469	11.5545	8.32852	13.9716	5.35585	25.8221	24.0747	19.5901	6.14334	5.05913	1.69372	10.6533	5.57494	7.55105	9.76841	10.7811	15.4813	7.27977	5.20294	6.99732	4.9376	4.6476	6.9011	4.81892	8.09354	9.53172	8.70459	5.87818	9.82079	13.5223	21.903	10.7631
CLDN15	2.33163	1.02548	1.98942	4.02075	4.7403	5.67031	1.7049	1.85312	6.15319	1.62546	3.35731	1.33434	4.27261	0.80511	1.207	3.05455	1.43141	0.831945	2.15712	1.60264	1.49787	2.80324	2.84217	2.7598	2.03816	1.15359	1.61486	0.506132	3.50093	1.39411	3.11096	1.39053	1.51343	0.828888	1.8575	1.97289	2.10372	0.582757	1.74002	3.19924	0.714887	0.726134	3.14919	1.7387	3.49816	2.47519	3.10916	3.06597	0.859811
CLDN17	0.970233	5.9337	22.0001	10.5897	14.1437	0.041165	19.9441	48.0029	0.257363	40.8364	0.999728	67.2484	9.24682	0.121774	46.4277	9.0562	5.42231	39.1508	9.11698	25.0149	0.602462	29.5913	11.0561	0.811684	0.245141	21.5657	1.43706	0	5.85779	8.37313	1.07298	83.2308	5.5004	0.05634	0.568604	5.92836	0.0892	0	0.188908	1.07173	0.155714	84.4803	8.14592	20.3955	0	25.2595	0.066558	0.491595	0.136257
CLDN23	4.41358	3.82831	8.24556	1.07418	5.65036	3.89091	14.8995	6.08451	5.68995	1.03075	4.83059	2.2584	1.36111	4.53303	7.03777	2.38024	3.14033	4.28196	2.70287	2.49356	3.7426	1.68362	7.20833	1.62281	2.11966	0.131894	3.63138	0.103167	3.07864	6.25287	4.6585	1.84592	2.94419	4.54848	13.3516	1.62431	1.51347	0.130111	0.619889	4.93847	0.141748	3.12974	1.5778	2.25032	0.8034	5.72183	1.42858	1.18429	1.10078
CLDN4	126.224	37.8202	80.1542	27.7529	77.4831	0.391718	78.5884	38.4267	10.2442	18.3535	19.6615	41.4204	38.6528	30.9183	37.8239	38.195	18.3367	89.1232	65.577	17.1208	73.5485	21.2976	100.58	6.59529	1.90039	10.553	268.148	0.382078	222.975	39.953	65.6512	29.791	158.213	27.8472	161.345	25.5822	0.625785	0.255727	0.829427	206.066	0.5135	57.693	30.3853	19.0609	1.77904	85.0411	2.64895	14.9488	1.99924
CLDN5	2.39083	2.40038	3.25802	4.71411	6.70764	52.1438	3.63991	4.58562	41.6569	4.10515	12.0825	1.94032	9.08012	1.16901	4.01433	19.3866	3.71219	3.3622	10.0008	10.5229	6.75854	16.7581	0.457534	1.78887	4.25678	8.53983	4.89382	6.66003	20.0785	9.07043	7.49545	3.91033	4.8584	2.05557	12.8689	8.91718	33.8051	6.49205	29.6943	12.0799	3.51763	4.9582	8.75568	42.708	28.64	28.8459	3.89734	0.814421	2.07459
CLDN7	128.21	22.4329	161.711	62.1841	119.982	1.79493	111.413	148.396	2.37871	25.1461	7.84614	101.97	25.0107	102.52	171.176	139.907	124.436	177.93	181.835	66.2947	96.7286	31.6961	95.7363	19.6262	4.04961	23.7582	214.082	0.18488	165.574	76.721	177.276	62.8543	158.249	78.426	160.637	56.819	0.9385	0.142833	0.73591	92.0391	0.342065	129.037	17.3752	22.6696	5.26017	130.772	14.803	16.0814	5.12767
MAGT1	22.2938	18.4786	27.3096	25.095	23.5349	15.8366	23.6192	26.2317	22.4565	26.7169	23.6944	23.2257	18.589	27.4529	25.8119	23.6737	33.682	22.2542	29.661	18.8602	20.7677	12.7745	29.9893	43.2855	33.9205	13.9786	25.064	3.45521	24.7515	13.778	21.4499	16.2873	27.4946	30.4055	22.7125	14.4517	10.3702	5.64111	8.94119	30.6261	5.63125	24.1284	21.7016	15.4003	12.0921	26.7839	26.9767	20.8059	56.8811
SLC41A1	12.3999	7.6043	4.42308	24.8295	5.77324	9.59211	4.37382	3.09225	9.15607	6.37317	14.2831	3.36304	8.73438	2.42233	4.21706	5.147	4.40769	3.14731	4.52507	6.78081	5.90114	9.40934	9.34918	10.6787	13.4414	12.0577	9.07648	7.34646	12.5948	4.95426	6.4027	3.2231	5.87776	1.22733	7.03457	6.55634	12.6728	13.9489	16.5348	13.1559	21.4591	2.94887	9.54391	10.504	16.6568	8.17314	13.2669	10.5566	7.8799
SLC41A2	4.12597	3.56558	6.93503	11.1068	5.18508	18.8763	3.1374	4.38513	20.7806	4.54437	16.078	3.34219	13.1284	45.9505	8.18615	10.3746	41.8713	4.00171	7.77172	5.56386	25.0597	3.93536	22.0994	27.509	14.6887	4.31082	6.03539	0.641833	9.84598	5.16101	6.99194	3.64461	7.50261	39.2618	4.97309	2.90154	6.97848	1.33784	2.92236	11.2978	1.15966	3.51433	5.78102	6.63548	9.22455	9.45564	16.395	8.45382	12.6448
CNNM2	2.18835	1.80668	2.49938	2.45603	2.96592	1.9938	1.70525	2.60034	3.99601	2.57507	2.32608	2.31643	2.07508	2.56749	2.85613	2.47193	2.75085	2.30967	1.88626	1.8167	2.39204	1.63742	4.916	4.27993	3.27059	2.09461	1.53346	0.480612	2.13781	1.39356	2.43679	1.51985	1.90405	2.78312	2.14475	1.72179	1.42278	0.5478	0.995931	1.70074	0.635823	2.22266	2.21535	1.84454	1.17801	1.99547	2.1221	2.56532	2.18637
NIPA1	4.75889	2.91672	5.02478	9.95902	4.90773	4.73915	5.78765	4.9992	5.27875	5.98758	4.83701	4.9956	4.10063	4.51164	4.79659	3.82837	3.46216	4.30846	5.26129	4.22752	4.22952	2.98765	9.14974	11.0472	7.2033	3.38309	4.10863	0.468622	5.49395	3.03222	5.75716	2.59572	3.96934	5.15091	3.96049	2.8167	2.83884	1.08344	1.77055	6.38724	0.994871	3.75832	4.69927	2.76267	2.37323	5.28773	5.54091	7.32332	4.8679
NIPA2	24.2764	16.12	25.5239	39.6492	15.361	18.6538	26.0099	25.573	29.2614	37.965	24.6225	25.1223	24.0363	24.1383	25.7786	22.9069	19.7786	22.3041	34.8537	20.5049	24.1586	11.5545	36.105	42.7526	55.317	11.1112	29.7851	3.93411	37.4336	13.3481	28.9786	15.0002	31.0442	18.4557	23.823	13.0385	12.6289	9.53725	11.6906	34.7017	6.79182	23.723	21.652	19.3268	11.9812	31.2572	26.6088	21.1928	50.8009
ZDHHC13	35.1864	27.2396	46.4339	33.4243	24.1298	3.81538	28.1267	48.0692	27.8133	38.4391	25.9062	70.9244	18.9838	6.96306	38.4911	20.2418	11.8157	41.33	53.3132	25.3817	12.668	10.6509	42.7044	34.278	16.3545	15.0145	21.7784	1.3575	25.2307	15.8797	22.9978	45.312	24.2026	4.95475	17.6394	13.1334	2.55681	1.19726	3.40172	19.5953	1.28475	39.3074	29.8613	16.6318	3.60859	30.5154	12.3944	16.7234	17.3459
ZDHHC17	12.4595	13.4245	15.0536	15.6949	14.0159	34.5071	11.1215	11.9131	28.3507	18.9962	17.5821	12.3127	15.0625	7.80014	9.82434	22.4996	11.7251	8.34071	13.9223	10.369	11.4927	15.3768	16.0401	17.9398	18.4582	8.51399	13.4402	5.64321	17.4525	9.11145	10.2162	8.16075	9.2239	5.87634	16.061	9.59355	16.2017	9.12992	16.5329	22.1711	7.95719	10.3459	11.5772	17.3541	15.6412	19.2103	21.1799	14.4914	11.7922
MRS2	11.2963	10.3954	11.9469	17.7359	14.1116	15.8555	10.7511	11.7137	17.8019	15.0097	15.3767	11.2738	11.0868	15.5333	10.8195	9.07642	15.1046	9.10342	10.1675	12.9419	10.5757	8.13216	13.7909	22.5516	26.4339	8.93568	9.11062	4.04783	9.9644	7.21957	12.344	8.11133	10.5356	11.9703	12.0664	7.57558	12.5288	11.5436	9.3764	9.77793	9.79243	10.1174	9.54862	10.0162	10.052	9.33787	15.1035	19.5134	13.88
MMGT1	4.81945	4.814	4.96358	5.62271	3.17292	7.05809	5.34661	4.89746	7.38757	4.98932	6.18212	4.75619	4.41301	6.05934	4.64642	4.9715	5.9978	4.33375	6.92703	4.70916	4.89414	2.76403	6.0817	8.2649	6.7081	2.92794	5.05785	0.806856	6.13834	2.71634	2.87091	3.99955	5.26442	3.43055	5.13812	2.42876	4.23542	2.12694	3.33338	6.84288	2.06135	5.42847	4.99961	4.0812	3.11597	6.6896	4.92029	5.57563	7.83086
MT-ND1	916.222	2032.11	774.744	726.995	1380.4	843.166	586.599	414.866	821.113	406.599	578.491	369.996	971.127	404.905	481.585	627.8	838.964	541.116	377.432	723.717	708.663	1543.57	341.703	471.655	145.828	10611	577.932	2766.46	426.79	1135.19	766.148	403.074	421.505	183.919	689.722	965.31	602.716	1289.17	1396.23	482.225	1320.42	577.761	2081.96	817.99	901.237	328.7	807.291	1178.28	284.742
MT-ND2	331.841	596.443	259.511	322.615	787.991	347.828	203.623	160.967	391.836	159.333	212.683	127.658	260.601	167.224	146.013	197.611	374.233	190.262	117.996	251.674	246.63	427.319	180.258	336.43	64.7461	6670.82	152.105	773.778	161.946	332.956	317.566	80.8059	155.597	149.298	245.721	371.717	167.183	318.068	481.614	197.695	360.831	285.044	942.887	341.967	354.732	120.16	305.648	547.355	175.182
MT-ND3	1048.81	2922.91	2290.43	1183.86	752.96	2111.35	1890.44	1162.08	1312.4	1056.58	1585.5	969.135	2036.35	3342.6	1547.26	1453.96	4407.5	1458.33	1332.85	1747.38	1983.4	4116.18	601.733	575.183	361.212	5458.82	1564.36	3880.9	1108.08	2324.55	1977.54	1206.04	1199.89	1073.95	1355.58	1719.96	1586.79	2496.24	2628	1339.81	2053.18	1238.56	2049.86	2799.11	1602.98	1178.3	1773.6	1192.1	875.822
MT-ND4	615.177	845.667	418.803	624.918	1783.7	481.839	355.771	330.588	844.173	225.933	461.752	259.354	510.776	376.311	394.648	372.705	887.293	452.932	276.449	473.054	371.227	1085.17	277.943	633.4	112.82	9557.41	335.534	1818.47	372.617	871.638	636.746	161.208	252.91	224.338	369.562	758.75	313.699	699.545	1114.96	325.291	1027.53	573.223	1648.67	602.748	641.37	258.322	571.465	1433.53	312.928
MT-ND4L	1126.53	1355.13	747.353	1556.23	3159.36	1005.51	572.387	511.832	1538.35	442.326	836.43	574.147	857.342	644.172	584.395	644.333	1537.4	741.547	437.399	852.438	789.354	1717.56	539.047	1218.34	239.642	9004.98	569.089	2733.55	720.325	1445.93	986.451	285.322	427.581	327.895	634.563	1338.86	517.764	1192.48	2397.43	646.934	1964.89	1129.46	2785.48	1140.92	1124.4	519.339	934.87	2677.5	680.761
MT-ND5	257.484	314.341	162.941	362.058	1138.22	188.171	170.988	149.364	370.151	129.331	232.319	131.239	196.395	87.9983	149.202	157.254	222.726	165.83	94.2058	207.679	140.828	261.358	148.895	378.987	57.6869	5145.95	114.421	552.9	132.044	366.57	249.545	57.3347	83.6094	115.362	168.311	360.86	105.054	216.935	461.083	144.999	363.276	378.232	975.818	272.874	274.054	111.384	186.154	664.242	128.739
MT-ND6	187.867	340.321	194.871	383.01	714.924	95.9078	163.826	103.686	221.015	120.077	170.141	112.35	124.178	101.926	127.386	131.785	220.121	122.323	92.4819	173.286	122.039	178.578	149.992	443.58	49.3145	5402.39	76.5753	223.395	79.3637	182.393	112.792	48.3185	78.3087	242.622	100.81	175.41	67.8048	114.018	337.371	81.7198	202.489	441.898	1073.14	135.794	129.874	63.6096	157.835	487.67	94.8278
ATP2A1	0.69993	356.96	0.534314	22.504	40.5828	0.591749	0.133569	0.367331	1.04327	0.428543	0.386926	0.316606	223.687	1.73423	10.9459	35.4799	1.28136	2.38908	0.699392	234.23	14.6557	267.766	1.27663	1.8313	1.98929	303.111	0.386947	328.69	0.640822	90.4321	83.2701	3.06275	15.5354	13.9497	33.4449	249.33	1512.43	2210.28	1442.86	1.41892	193.715	0.170973	6.15128	288.583	979.465	0.464027	376.729	0.720556	2.45426
CACNA1A	0.057326	0.113783	0.095664	0.362254	0.20397	0.285922	0.040076	0.193869	0.384454	0.099499	0.105241	0.017765	0.119809	0.098287	0.055285	0.377522	0.139204	0.031187	0.065057	0.11903	0.143072	0.425452	0.945489	1.47015	0.155202	0.059678	0.077889	0.134427	0.121054	0.176747	0.840646	0.060319	0.031851	0.42998	0.309089	0.101839	0.163968	0.056212	0.136062	0.311677	0.04807	0.998699	0.087263	0.313111	0.922825	0.249764	0.071766	0.215978	0.216985
CACNA1B	0.212619	0.068178	0.093066	0.307538	0.574592	0.316607	0.076766	0.092824	0.559142	0.252024	0.168059	0.106609	0.112649	0.0278	0.161699	0.342659	0.300361	0.092149	0.039169	0.149684	0.075771	0.083652	0.206927	0.481175	0.015353	0.346502	0.090145	0.213229	0.208638	0.10424	0.247739	0.107004	0.032278	0.192511	0.149106	0.147744	0.085043	0.099655	0.260775	0.265737	0	0	0.0228	0.416448	0.536495	0.398091	0.146076	0.422913	0.040238
CACNA1C	0.702394	0.435118	0.414311	1.39034	2.48157	0.733048	0.321786	0.885052	4.28219	1.05996	1.81955	0.370732	1.34979	0.368627	0.450291	1.2184	0.574227	0.266681	0.680644	1.03027	0.649139	0.85407	2.38061	2.82957	0.783941	1.02791	0.310081	0.301871	0.962003	0.645204	1.28757	0.306791	0.380465	0.400919	0.571634	1.46758	0.530101	0.488882	0.605588	1.23937	0.529325	0.405994	0.971455	1.19871	1.13528	0.937537	2.17047	1.13288	0.921205
CACNA1D	1.61601	0.580748	1.35276	4.04527	8.44147	1.99781	0.998029	0.972561	2.89138	1.00859	1.65818	1.24801	1.44818	1.56759	1.37527	1.20221	2.26621	0.682992	0.91687	0.842225	1.11253	2.06885	2.81788	3.51292	0.733019	1.5649	1.14532	0.708413	1.49423	0.669261	3.28829	1.15859	0.847716	1.37911	1.95351	1.54195	1.26943	1.05874	0.997504	1.62603	0.836121	0.981972	1.32059	1.33725	1.94592	0.972385	2.30051	1.31358	0.930104
CACNA1G	0.239109	0.278883	0.24602	0.574428	0.370803	0.161566	0.064611	0.119945	0.257118	0.204104	0.685818	0.192153	0.447334	0.027214	0.227989	0.76084	0.195137	0.224944	0.383456	0.205623	0.193812	0.751675	0.942484	0.721972	0.152858	0.424268	0.543587	0.049766	0.579317	0.683544	0.33847	0.350823	0.222923	0.104361	0.690792	0.246627	0.066795	0.081383	0.231006	0.394677	0.061545	0.175826	0.389729	0.344258	0.151856	0.266041	0.061424	0.126727	0.280746
CACNA1H	0.404489	0.761703	0.383174	1.54112	2.13197	2.48475	0.37126	0.628402	1.86891	0.651195	0.960338	0.317158	2.8744	0.211142	0.439752	3.17204	0.719817	0.378835	1.12695	1.75907	0.886958	4.17626	2.44911	3.28526	0.922435	1.34829	1.4138	1.05109	1.86495	1.99443	2.04223	1.06302	1.16998	0.313845	1.39038	2.16654	1.41598	1.07289	2.32946	1.26638	1.73084	0.709616	1.78306	3.92011	5.18769	2.95309	1.45255	0.576346	0.661358
ITPR1	6.68922	7.22509	9.75719	11.1818	8.80044	11.3472	6.03143	7.31114	20.3504	9.43693	12.5231	10.9265	12.7116	20.6806	7.399	11.5637	22.8598	5.3717	7.98884	7.06901	15.1973	8.6292	11.2146	9.27912	5.0985	6.37703	7.45199	2.03032	11.2206	5.71131	10.1538	4.36874	9.72198	8.70445	7.85129	7.231	6.82562	2.56323	7.31232	10.1494	2.59949	6.95543	15.8037	11.5557	10.5746	11.8045	12.899	3.91096	7.46626
ITPR2	117.91	63.788	72.0239	88.7446	100.972	22.6961	121.583	94.1968	54.0933	51.2473	71.2697	105.077	41.7371	41.2559	88.5878	50.7515	30.8203	73.1353	51.7436	43.3416	57.9595	15.3339	32.3285	48.8725	21.7815	33.4961	60.063	4.26074	40.6686	44.1045	32.3054	61.4211	46.7127	30.8567	63.9209	29.5126	12.3778	3.45015	9.9471	47.0422	3.88509	76.8621	81.0251	19.8649	13.9815	46.8397	34.9482	43.2429	35.527
ITPR3	9.10025	2.96588	6.35404	14.834	9.81493	2.53557	7.90945	10.513	9.47147	18.5103	14.0524	9.57787	9.70002	4.96823	8.3846	6.01237	5.84899	6.68851	9.43511	5.85567	4.73999	3.30965	18.3607	25.1322	31.6738	7.92232	5.13056	0.655615	10.0659	4.12684	7.08636	6.46432	7.08492	3.27382	6.57971	6.44348	2.26691	0.732667	1.57169	9.72811	0.932672	10.8916	16.5411	4.2928	3.0587	8.13689	13.5208	40.0558	19.4269
MCU	6.06555	14.6118	12.9811	11.9684	10.4304	8.99385	6.75066	16.3507	12.5933	19.345	7.59296	11.7219	11.761	10.1981	13.4436	10.5499	9.61129	6.93713	10.6082	17.048	8.85503	15.8355	29.6627	22.5047	29.7212	12.3808	6.23151	10.3031	15.7192	7.60242	10.7637	7.37413	7.7777	7.49358	8.16582	9.11877	30.1653	20.274	22.7721	9.63599	26.3146	11.8227	9.27339	21.9813	20.302	11.9242	29.5148	26.0505	27.7807
MICU1	13.4041	20.6042	18.4654	22.3391	20.1717	39.387	13.7152	20.4591	37.4921	23.3258	32.4356	16.3765	22.6674	25.1027	15.2572	27.0383	26.6175	11.786	18.8461	23.3486	20.1951	22.2585	60.2703	43.4021	40.4262	15.9036	18.6201	11.8487	26.1576	12.4123	20.6514	12.2138	15.9198	19.6136	20.6582	17.6118	34.4514	21.5253	29.3247	24.993	19.0708	17.6667	23.0799	38.2228	28.7541	25.6356	44.1964	27.0444	41.0992
ORAI1	2.95621	2.39418	2.98638	4.06597	5.02727	2.93961	2.79025	2.30368	2.9315	2.58235	5.05512	2.32098	4.60361	6.14682	3.8821	3.74339	4.67254	2.3568	3.25416	3.90114	4.30793	3.50595	6.5799	5.49078	7.80733	2.45949	3.59926	1.5764	4.42898	2.5596	3.93808	2.81388	3.61441	6.86059	4.71678	3.58076	6.45538	5.16055	3.10898	4.26358	2.80263	2.61554	2.72771	2.82194	5.41872	4.71064	6.54207	7.43384	5.72207
RYR1	1.42857	56.6635	2.66763	9.7392	19.1261	0.677058	3.97332	2.34606	1.55462	6.37001	1.64945	5.40353	33.9311	1.00154	3.91958	7.60123	0.790838	3.30837	3.61707	42.2714	2.837	71.8231	1.32733	1.96813	2.87575	80.8131	2.37267	52.0834	1.31162	23.2403	18.2525	3.47414	4.14282	2.13196	13.3179	40.0377	149.586	240.219	122.86	2.12299	112.181	4.43643	5.77705	69.8433	64.9015	2.12848	79.9768	2.56153	6.43574
RYR2	0.114127	0.110402	0.19892	2.1719	10.0247	0.314169	0.069846	1.76243	0.807806	0.915172	0.415104	0.063959	0.31484	38.882	0.46672	6.27546	35.7495	0.058223	0.191743	0.235388	1.87126	0.303106	0.131815	0.227491	0.231795	0.785044	0.221553	0.129604	0.178398	0.174	0.221945	0.222626	4.97456	2.83999	0.288166	0.153874	0.094125	0.058028	0.200928	0.272406	0.072981	0.052337	50.4521	0.460438	0.774066	0.324961	0.365545	0.055838	0.042198
RYR3	0.922601	4.51753	0.7211	0.990302	2.42262	1.52667	0.231638	0.449052	1.01353	0.419257	1.33849	0.544931	0.914783	0.435872	0.239094	1.51429	0.115938	1.1488	0.248307	0.793062	1.4089	1.85943	6.0215	4.02172	0.120073	0.95722	0.44057	2.02063	0.288544	1.22854	0.614743	0.21865	0.537077	0.177523	1.59667	0.82103	1.18926	7.53808	2.78789	1.66048	15.1397	0.125936	0.307278	3.31818	2.31829	1.3589	1.4255	1.16411	0.369434
SLC8A1	4.36693	3.70357	5.89014	5.76828	5.23159	13.831	3.44042	2.94861	15.3033	3.92584	7.75726	3.89947	10.334	3.20858	4.28998	12.8404	2.95238	3.63302	9.48497	5.82911	4.30688	6.49064	8.5161	6.90192	17.7446	6.29713	8.74272	5.9178	14.9249	3.36969	5.56781	3.21553	3.45389	2.58974	6.56089	4.34893	5.16217	2.41002	8.38456	17.5632	2.19905	4.68604	6.2389	7.76284	11.673	11.4412	15.6	3.1479	5.8962
STIM1	89.4212	57.0985	65.472	52.9577	95.801	49.0525	94.7141	63.8004	41.9835	68.0588	37.8795	62.1555	53.8162	51.7088	69.6633	77.2059	56.8768	71.9907	59.743	75.4925	56.9362	34.1255	65.3234	62.2449	49.7451	51.6732	56.8087	14.6505	63.3571	55.1316	44.7528	55.6259	68.5092	48.0885	81.0978	52.4056	55.6316	45.8419	41.4075	57.1349	25.6012	84.1568	54.7524	59.7582	44.4427	54.9335	48.43	54.7409	43.0423
STIM2	5.19678	4.67042	7.54839	7.95956	5.84219	9.40504	5.28298	5.85493	19.9633	17.6942	17.5315	7.03242	11.3586	18.6983	6.6224	9.77933	33.5515	3.93314	7.0293	5.29537	11.8563	6.23234	10.0491	19.0007	15.7302	5.69308	6.0102	2.76369	9.08583	3.99676	6.69209	3.79982	6.93431	12.8417	7.29318	5.92428	5.80834	2.54346	5.80459	14.1654	2.25501	4.67243	8.26116	7.27461	6.37916	9.15859	15.1998	13.9864	19.8682
TRPA1	0.1223	0.675998	0.278216	1.02703	0.56643	1.46997	0.371305	0.560624	1.2065	0.171927	0.532268	0.803178	0.46901	0.863767	0.596042	1.32367	0.699429	0.052353	0.731956	0.786517	0.525245	0.650863	4.78278	4.42626	2.6172	0.38983	0.539037	0.276786	0.405805	0.331012	0.234796	1.00471	0.313168	0.608434	0.27574	0.797443	1.04636	0.341918	0.287483	0.355221	0.174386	0.40411	0.36114	0.987658	0.676085	0.29513	3.44773	1.37618	1.39413
TRPC1	1.63453	2.17432	2.41576	3.13053	3.02741	7.77785	2.50275	3.35333	6.45737	0.678279	4.36587	2.38523	2.72497	3.09578	2.07347	6.30678	3.4496	1.83245	2.46964	2.712	2.19158	4.66559	2.26647	1.86704	0.783614	1.46891	3.48527	0.89046	5.33895	2.67919	2.51369	1.86764	2.76771	1.92069	2.79232	2.97136	3.77042	0.99807	3.3665	2.5901	1.23671	1.89289	2.55309	5.82375	4.96913	4.6967	2.12419	0.345109	12.0591
TRPC3	0.022694	0.049022	0.054938	0.181179	0.171042	0.236436	0.07899	0.058736	0.22458	0.052148	0.075532	0.048169	0.10553	0.065047	0.035828	0.226699	0.048435	0.028765	0.081522	0.094961	0.053093	0.249891	0.334701	0.326259	0.189786	0	0.066855	0.017368	0.0904	0.080089	0.062226	0.017018	0.062797	0.03324	0.070446	0.075443	0.108465	0.032977	0.096822	0.096462	0.052261	0	0.179517	0.120243	0.205548	0.234314	0.137037	0.028433	0.08925
TRPC4	0.006079	0.032843	0.026008	0.068013	0.112069	0.106704	0.044766	0.123134	0.198909	0.307512	0.054947	0.014983	0.12344	0.965083	0.015428	0.117405	0.0441	0.056895	0.075166	0.143873	0.161985	0.160721	0.496618	0.704127	0.262353	0	0.056538	0.024291	0.121092	0.1297	0.101943	0.062658	0.066122	0.184925	0.017506	0.130695	0.137439	0.025046	0.118584	0.121589	0.042045	0.060189	0.143477	0.141195	0.14973	0.198798	0.250151	0.182053	0.16286
TRPC5	0.014176	0.017421	0.020183	0.052693	0.079329	0.030227	0.024144	0.029736	0.100495	0.025431	0.025485	0.032621	0.035475	0.028156	0.013511	0.034818	0.011745	0.004791	0.02176	0.015472	0.011972	0.01447	0.045044	0.061037	0	0	0.003007	0	0.008356	0.006474	0.039935	0.012917	0.013161	0.037245	0.020693	0.017666	0.013257	0	0.025678	0.028716	0.004257	0	0	0.023065	0.00498	0.042297	0.033759	0.045938	0.021814
TRPC6	0.535928	1.01939	1.46261	1.83969	2.56254	2.60405	1.60932	1.79947	5.17173	4.81338	2.06893	1.58113	3.42063	0.876572	1.24949	2.29047	0.618712	0.939913	1.07062	1.86831	0.870348	1.42376	6.31496	6.27718	3.8312	0.846	1.82963	0.314913	2.01201	0.986096	1.14929	1.13456	1.70101	0.27173	2.3596	1.45994	0.815185	0.169854	0.609582	1.77606	0.287801	1.14752	2.8283	1.50093	1.22598	4.61732	1.87912	3.80516	2.29225
TRPC7	0	0	0	0.009685	0	0	0	0.008573	0	0.08135	0	0	0.011208	0.00728	0	0.008384	0.014201	0.040838	0	0	0	0	0.449844	0.215373	0	0	0	0	0	0	0.081271	0	0	0.086466	0.006337	0	0.006908	0	0	0	0	0	0	0	0	0	0.112443	0.015102	0
TRPM1	0.08477	0.051743	0.913332	1.8706	1.95398	0.085049	0.772146	3.09144	4.85582	1.16019	0.783408	1.00665	0.660945	0.222902	1.96221	0.211159	0.037936	0.850951	0.914419	0.649391	0.743312	0.088741	0.081732	0.282301	0.027846	1.77607	1.61138	0.003442	0.072414	1.19423	0.139933	1.81591	0.778613	0.121307	0.90814	0.030103	0.028372	0.00427	0.053059	0.013943	0.004279	0.74783	1.95744	1.32083	0.014387	0.905796	0.03272	0.021496	0.012317
TRPM2	0.240309	0.768687	0.73645	1.18588	0.732028	1.79432	0.322913	0.5107	0.987074	2.35832	0.642479	0.415063	2.28177	0.172283	0.467083	2.06575	0.854324	0.93738	1.91101	0.985358	0.57674	0.739544	1.92451	3.68898	3.4882	1.48843	0.99389	0.364153	1.17871	0.323308	1.33971	0.592856	0.23599	0.32746	1.28176	0.708403	0.509517	0.244596	0.361166	2.06241	0.192654	0.474072	0.187107	0.878116	0.717071	1.47902	3.07226	2.99685	2.68557
TRPM3	0.859628	0.565357	0.847621	2.2782	2.80319	0.816827	0.566427	0.549939	1.97041	0.508004	0.683972	0.588761	0.856458	0.250699	0.778955	1.14057	0.354654	0.513882	0.438561	0.560447	0.46582	1.06032	2.26051	2.70479	0.637522	0.586446	0.578217	0.346037	0.684302	0.588196	1.22869	0.606203	0.452887	0.732158	1.00101	0.556709	0.626352	0.46617	0.581553	0.635744	0.46793	0.308272	0.748495	0.675229	0.915631	0.575483	1.10888	0.772613	0.321599
TRPM4	9.41217	5.57119	9.71359	15.0275	22.5079	6.98654	8.24819	6.44707	12.823	16.5036	8.30214	7.48388	9.1165	24.8828	10.7618	7.27417	19.3357	7.27459	9.61147	7.93481	12.0376	7.02667	18.7593	30.5316	10.7207	8.73985	5.23386	1.88543	6.38072	6.44896	12.2608	8.9161	9.46408	23.6158	8.80119	9.39761	6.36651	3.85327	4.50145	8.0523	4.31894	8.46851	14.4491	7.93469	7.90134	6.11748	9.30413	25.4456	10.3706
TRPM5	0.090615	0.028832	0.060745	0.284813	0.09062	0.106706	0.02075	0.010596	0.123515	0.014234	0.089195	0.044237	0.074371	0.015794	0.006773	0.093296	0.017336	0.04534	0.035526	0.031088	0.020501	0.0435	0.05392	0.067492	0.006051	0	0.028296	0.00886	0.054246	0.008326	0.061089	0.029632	0.036222	0.032463	0.080025	0.053191	0.035486	0.03305	0.032271	0.068754	0.0058	0	0.112181	0.060159	0.039493	0.054424	0.031055	0.013077	0.01179
TRPM6	2.403	0.957672	2.07515	4.241	5.88892	2.70642	1.39518	1.13587	3.69624	1.83188	4.1863	1.42048	2.55448	0.467175	1.57195	1.99778	1.07395	1.42314	1.62191	1.73907	1.28319	2.19622	4.43537	4.08796	1.07585	1.35331	2.54652	0.781985	3.07136	0.925452	2.60974	1.16894	0.980328	0.80186	2.62952	1.41833	1.2222	0.762729	1.69687	3.97941	0.65908	2.56218	1.39616	1.85631	2.09325	1.99193	2.24683	1.71577	1.1347
TRPM7	20.0653	14.093	19.8041	27.5595	15.4965	24.5079	19.381	21.5851	24.5881	25.3686	23.4602	23.4343	15.773	20.6463	18.0817	18.6004	22.5642	13.0165	20.9083	12.8225	16.0712	9.76815	14.3573	30.1962	18.2376	9.75862	12.328	2.59288	16.6695	11.0426	12.3291	14.4806	12.9357	12.7899	15.1369	11.0566	11.8199	7.97419	9.15169	22.361	7.99099	18.9716	11.9411	12.9417	10.0251	19.0422	19.1765	21.7006	21.6204
TRPM8	0.126278	0.088485	0.167113	0.466416	0.880504	0.188113	0.105875	0.103624	0.565095	0.066635	0.895708	0.124735	0.214641	0.043622	0.105868	0.124471	0.299241	0.179289	0.17551	0.221487	0.140593	0.106684	1.10467	1.47917	0.234873	0.37432	0.142073	0.063982	0.088777	0.273678	0.178984	0.054868	0.091706	0.593076	0.262621	0.286389	0.154089	0.077491	0.136067	0.154174	0.148497	0.15822	0.077031	0.166108	0.167259	0.109189	0.494923	0.222429	0.087538
TRPV1	1.52273	0.893741	1.58255	4.0911	6.36426	2.8707	0.913016	1.21955	3.02966	1.33424	1.62241	0.978806	2.12177	0.973527	1.73667	1.578	1.48343	0.81565	1.05453	1.13939	0.890783	2.56511	2.83679	3.41518	1.49843	1.44299	1.12377	0.597879	1.42775	1.13075	2.61176	1.0427	0.837075	1.13141	1.69703	1.23403	1.89453	0.996948	1.235	1.48975	1.1888	0.786086	1.0308	2.50043	2.58263	1.25809	2.59974	2.27263	1.06289
TRPV2	1.55002	3.17862	4.78666	7.20919	3.68784	12.5176	3.18376	3.97508	8.71024	4.00931	4.97965	2.92299	16.052	3.06085	4.51338	9.79983	3.37728	4.02263	9.09798	7.25559	2.76003	6.54579	9.00073	17.4388	15.9593	3.33341	6.49451	1.99816	9.23863	5.12833	6.95132	4.53869	3.58523	1.99533	5.77016	8.47601	6.45581	2.03485	4.32102	14.7059	2.32856	4.81195	4.12203	6.1476	6.55527	10.6642	14.5963	3.79696	11.6609
TRPV3	1.34782	2.05113	1.20324	22.543	4.32302	1.28537	4.16934	0.973903	13.8305	17.1005	12.9184	1.4021	7.73307	0.505937	1.1877	1.00643	0.681541	0.73524	0.864411	1.61702	0.936153	1.62365	9.11824	13.5979	2.8655	3.28765	2.57853	0.295003	1.87981	0.6406	1.94227	3.83461	1.69767	0.916604	1.6457	1.31404	1.49821	0.617227	0.789163	2.41998	0.694396	0.512738	9.71169	1.30838	1.34123	2.76318	5.17591	12.9193	3.76288
TRPV4	1.12054	1.35346	2.29798	0.920987	2.53282	0.117414	1.1968	0.46465	1.05701	3.62837	3.04831	2.67734	1.37725	7.93725	1.94592	0.969612	9.25231	1.94076	2.43288	2.16826	4.22009	0.378743	2.01443	1.55937	0.497221	0.784258	0.517894	0.07249	2.71773	0.45568	4.7504	1.89662	2.5295	5.14823	1.02358	0.814275	0.201769	0.028621	0.062782	1.48282	0.022294	2.37051	2.63492	0.471852	1.00779	1.24439	0.658285	2.64355	1.12825
TRPV5	0.008778	0.002399	0	0.017814	0.013178	0.026299	0	0	0.030274	0	0.00507	0	0.008217	0.017913	0	0	0	0	0	0.01429	0.033549	0.02535	0.052566	0.052871	0.008185	0	0.01552	0.009031	0.046558	0	0.007702	0.005647	0	0.027676	0.024273	0	0.008772	0.020004	0.03758	0.062778	0	0.057502	0	0.008481	0.025369	0.01726	0	0	0.005164
TRPV6	1.07514	2.0225	0.863118	0.840767	1.52273	0.06012	0.895107	0.492968	1.28443	0.101091	2.43298	2.42395	0.378464	3.98535	1.11864	0.45201	0.245414	0.453898	0.724797	0.208238	4.07811	0.045709	0.365749	0.132789	0.018378	0.151559	0.537808	0	0.276235	0.25463	0.279753	0.685074	0.606959	9.06789	1.27039	0.364938	0.005009	0.012352	0.028923	0.381916	0.009565	0.447481	0.260799	0.145135	0.052121	0.503849	0.045333	0.018825	0.03771
VDAC1	148.135	140.787	130.293	141.049	97.4274	76.9621	136.592	163.421	87.8599	188.569	124.429	142.383	104.659	72.2259	144.537	99.9423	70.3086	143.876	147.433	128.25	95.0612	104.922	120.703	240.901	259.356	103.735	118.488	66.1375	116.585	98.9996	100.405	101.009	130.468	73.211	121.665	103.525	192.928	210.208	188.637	153.825	200.701	153.349	133.696	118.442	136.883	128.389	163.702	146.187	273.799
[truncated: 43 more columns]

## Sheet: Gene_Set_Enrichment_Analysis
NAME	SIZE	ES	NES	NOM p-val	FDR q-val	RANK AT MAX
KEGG_CELL_CYCLE	124	-0.631751	-1.86155	0.00190476	0.516319	3969
KEGG_PROTEASOME	43	-0.788459	-1.78636	0.00385356	0.511673	2439
KEGG_OOCYTE_MEIOSIS	111	-0.490497	-1.77622	0.00189394	0.379677	3609
KEGG_RIG_I_LIKE_RECEPTOR_SIGNALING_PATHWAY	68	-0.514458	-1.74555	0.0019802	0.353441	7630
KEGG_HOMOLOGOUS_RECOMBINATION	26	-0.72199	-1.73374	0.011811	0.310726	4943
KEGG_BASAL_TRANSCRIPTION_FACTORS	35	-0.632267	-1.72113	0.00392157	0.287314	5363
KEGG_DNA_REPLICATION	36	-0.745077	-1.71558	0.0151803	0.258713	4561
KEGG_MISMATCH_REPAIR	23	-0.730067	-1.71531	0.00968992	0.226501	4561
KEGG_PYRIMIDINE_METABOLISM	97	-0.542719	-1.7048	0.0233918	0.220821	5796
KEGG_UBIQUITIN_MEDIATED_PROTEOLYSIS	130	-0.541637	-1.69767	0	0.211307	7084
KEGG_PURINE_METABOLISM	153	-0.432074	-1.64104	0.0158416	0.294198	5796
KEGG_BASE_EXCISION_REPAIR	33	-0.619377	-1.62677	0.0271845	0.298299	6467
KEGG_NUCLEOTIDE_EXCISION_REPAIR	44	-0.617921	-1.61323	0.0194932	0.30309	6618
KEGG_EPITHELIAL_CELL_SIGNALING_IN_HELICOBACTER_PYLORI_INFECTION	66	-0.47341	-1.60408	0.0342205	0.299999	7630
KEGG_RNA_DEGRADATION	53	-0.574727	-1.59969	0.0213178	0.288627	7337
KEGG_P53_SIGNALING_PATHWAY	65	-0.482808	-1.59565	0.0214844	0.2784	4289
KEGG_AMINOACYL_TRNA_BIOSYNTHESIS	22	-0.647758	-1.58231	0.0479042	0.287419	6041
KEGG_CYTOSOLIC_DNA_SENSING_PATHWAY	54	-0.491148	-1.57204	0.0159363	0.290748	7942
KEGG_SPLICEOSOME	122	-0.58773	-1.56281	0.0535373	0.295312	6294
KEGG_ONE_CARBON_POOL_BY_FOLATE	17	-0.550357	-1.53297	0.0610236	0.33955	4623
KEGG_LYSOSOME	121	-0.463635	-1.5241	0.0634615	0.339563	8580
KEGG_N_GLYCAN_BIOSYNTHESIS	46	-0.567306	-1.518	0.0772201	0.335608	4823
KEGG_CYSTEINE_AND_METHIONINE_METABOLISM	34	-0.433935	-1.50819	0.0311891	0.338685	5597
KEGG_RNA_POLYMERASE	28	-0.567488	-1.49861	0.0754352	0.342135	8971
KEGG_NOD_LIKE_RECEPTOR_SIGNALING_PATHWAY	60	-0.470085	-1.48288	0.0645793	0.359417	8288
KEGG_PANCREATIC_CANCER	69	-0.450592	-1.4697	0.0769231	0.370327	7771
KEGG_VIBRIO_CHOLERAE_INFECTION	53	-0.439982	-1.46765	0.0678295	0.360552	4264
KEGG_NATURAL_KILLER_CELL_MEDIATED_CYTOTOXICITY	131	-0.408765	-1.45685	0.124756	0.366429	9478
KEGG_T_CELL_RECEPTOR_SIGNALING_PATHWAY	106	-0.442812	-1.45496	0.103792	0.357046	6585
KEGG_ANTIGEN_PROCESSING_AND_PRESENTATION	80	-0.476527	-1.45055	0.134	0.354541	8650
KEGG_RENAL_CELL_CARCINOMA	66	-0.461012	-1.43311	0.103846	0.372853	7655
KEGG_PROGESTERONE_MEDIATED_OOCYTE_MATURATION	85	-0.413865	-1.43054	0.0675676	0.365656	5262
KEGG_CHRONIC_MYELOID_LEUKEMIA	73	-0.451104	-1.42905	0.124283	0.357601	7771
KEGG_PATHOGENIC_ESCHERICHIA_COLI_INFECTION	55	-0.454638	-1.4184	0.0984252	0.365986	8079
KEGG_PROTEIN_EXPORT	22	-0.573381	-1.41805	0.102564	0.356352	8324
KEGG_FC_GAMMA_R_MEDIATED_PHAGOCYTOSIS	92	-0.409706	-1.41613	0.125483	0.350347	6818
KEGG_SMALL_CELL_LUNG_CANCER	84	-0.434547	-1.41176	0.0893536	0.348107	7829
KEGG_ETHER_LIPID_METABOLISM	30	-0.437444	-1.39842	0.11336	0.363442	2540
KEGG_SNARE_INTERACTIONS_IN_VESICULAR_TRANSPORT	37	-0.472136	-1.39625	0.104247	0.357922	8673
KEGG_GLYOXYLATE_AND_DICARBOXYLATE_METABOLISM	16	-0.551571	-1.38776	0.124752	0.362965	7377
KEGG_PRIMARY_IMMUNODEFICIENCY	35	-0.547529	-1.38425	0.190669	0.360007	9184
KEGG_NEUROTROPHIN_SIGNALING_PATHWAY	125	-0.387289	-1.383	0.148077	0.353037	6701
KEGG_SPHINGOLIPID_METABOLISM	36	-0.396782	-1.36659	0.133595	0.373401	6140
KEGG_GLYCOSAMINOGLYCAN_BIOSYNTHESIS_CHONDROITIN_SULFATE	22	-0.539292	-1.36655	0.179775	0.36504	4980
KEGG_TOLL_LIKE_RECEPTOR_SIGNALING_PATHWAY	101	-0.380372	-1.35509	0.140385	0.376298	8131
KEGG_APOPTOSIS	86	-0.392759	-1.33389	0.163065	0.404552	8288
KEGG_BLADDER_CANCER	40	-0.419202	-1.33125	0.135849	0.400498	9392
KEGG_GRAFT_VERSUS_HOST_DISEASE	37	-0.525661	-1.32269	0.239216	0.406826	9244
KEGG_PATHWAYS_IN_CANCER	321	-0.339304	-1.32057	0.128544	0.402046	7839
KEGG_DRUG_METABOLISM_OTHER_ENZYMES	51	-0.396356	-1.30401	0.164356	0.423993	3034
KEGG_REGULATION_OF_ACTIN_CYTOSKELETON	210	-0.331862	-1.30041	0.166983	0.421681	5972
KEGG_B_CELL_RECEPTOR_SIGNALING_PATHWAY	75	-0.393297	-1.29304	0.189621	0.426264	6605
KEGG_CHEMOKINE_SIGNALING_PATHWAY	185	-0.355802	-1.29172	0.195219	0.420263	7316
KEGG_AMYOTROPHIC_LATERAL_SCLEROSIS_ALS	52	-0.34573	-1.29056	0.125	0.414589	5262
KEGG_GLYCOSYLPHOSPHATIDYLINOSITOL_GPI_ANCHOR_BIOSYNTHESIS	25	-0.477204	-1.28326	0.204771	0.41983	6097
KEGG_AUTOIMMUNE_THYROID_DISEASE	50	-0.433535	-1.28283	0.228457	0.412944	8276
KEGG_AMINO_SUGAR_AND_NUCLEOTIDE_SUGAR_METABOLISM	42	-0.400151	-1.28036	0.204981	0.409127	7325
KEGG_LEISHMANIA_INFECTION	69	-0.42222	-1.27817	0.235644	0.404967	7987
KEGG_GLIOMA	65	-0.369954	-1.27781	0.198095	0.39866	5100
KEGG_ERBB_SIGNALING_PATHWAY	86	-0.343308	-1.27602	0.179688	0.394605	5828
KEGG_GALACTOSE_METABOLISM	26	-0.401906	-1.26229	0.188462	0.408731	7325
KEGG_MTOR_SIGNALING_PATHWAY	51	-0.364422	-1.24984	0.222649	0.420476	7493
KEGG_REGULATION_OF_AUTOPHAGY	34	-0.387048	-1.24861	0.188605	0.415584	6904
KEGG_NOTCH_SIGNALING_PATHWAY	47	-0.391355	-1.24128	0.231214	0.420351	7547
KEGG_ALLOGRAFT_REJECTION	35	-0.508676	-1.23674	0.288344	0.420874	8276
KEGG_TYPE_I_DIABETES_MELLITUS	41	-0.453948	-1.23646	0.296223	0.414893	9244
KEGG_ACUTE_MYELOID_LEUKEMIA	57	-0.381379	-1.23255	0.240157	0.414653	6575
KEGG_ENDOCYTOSIS	178	-0.32786	-1.22892	0.221591	0.413986	8703
KEGG_ADHERENS_JUNCTION	67	-0.366026	-1.21635	0.250471	0.426586	6217
KEGG_HUNTINGTONS_DISEASE	165	-0.344609	-1.2126	0.299163	0.426082	10095
KEGG_COLORECTAL_CANCER	62	-0.369626	-1.2075	0.260038	0.42749	9392
KEGG_THYROID_CANCER	29	-0.383991	-1.19688	0.247601	0.43793	7360
KEGG_INSULIN_SIGNALING_PATHWAY	137	-0.309746	-1.18661	0.243762	0.447074	5283
KEGG_PRION_DISEASES	35	-0.348579	-1.18594	0.254174	0.442012	5317
KEGG_VEGF_SIGNALING_PATHWAY	76	-0.318829	-1.1761	0.264	0.450112	7459
KEGG_OTHER_GLYCAN_DEGRADATION	16	-0.455569	-1.17488	0.303748	0.446056	8603
KEGG_NON_SMALL_CELL_LUNG_CANCER	54	-0.346671	-1.17318	0.284615	0.442891	9478
KEGG_PROSTATE_CANCER	88	-0.334585	-1.1511	0.315582	0.469693	9515
KEGG_INOSITOL_PHOSPHATE_METABOLISM	54	-0.33126	-1.14291	0.315686	0.476193	8987
KEGG_RIBOSOME	87	-0.490954	-1.12311	0.412134	0.498803	10158
KEGG_JAK_STAT_SIGNALING_PATHWAY	155	-0.298005	-1.11869	0.320312	0.499161	7335
KEGG_DORSO_VENTRAL_AXIS_FORMATION	24	-0.364638	-1.11652	0.336557	0.49643	5229
KEGG_FOCAL_ADHESION	196	-0.333425	-1.10606	0.373047	0.505627	8882
KEGG_PHOSPHATIDYLINOSITOL_SIGNALING_SYSTEM	76	-0.305898	-1.09558	0.356574	0.515621	8987
KEGG_WNT_SIGNALING_PATHWAY	150	-0.284473	-1.09203	0.339048	0.514653	4556
KEGG_GAP_JUNCTION	87	-0.282996	-1.08321	0.34981	0.521756	6575
KEGG_VASOPRESSIN_REGULATED_WATER_REABSORPTION	44	-0.311747	-1.07653	0.349421	0.526013	7134
KEGG_GLYCOSAMINOGLYCAN_BIOSYNTHESIS_HEPARAN_SULFATE	26	-0.337833	-1.07576	0.374031	0.52111	3953
KEGG_GLYCOSAMINOGLYCAN_DEGRADATION	21	-0.37841	-1.07197	0.400786	0.520951	10453
KEGG_GLYCEROPHOSPHOLIPID_METABOLISM	72	-0.274068	-1.06761	0.370441	0.521247	4738
KEGG_MAPK_SIGNALING_PATHWAY	265	-0.250682	-1.06562	0.36965	0.518444	5262
KEGG_ENDOMETRIAL_CANCER	52	-0.326303	-1.06059	0.398855	0.519564	9392
KEGG_SYSTEMIC_LUPUS_ERYTHEMATOSUS	53	-0.360878	-1.05032	0.408537	0.529439	7081
KEGG_CITRATE_CYCLE_TCA_CYCLE	30	-0.384691	-1.04799	0.406953	0.527114	8931
KEGG_GNRH_SIGNALING_PATHWAY	101	-0.250281	-1.03331	0.401198	0.542254	5498
KEGG_LYSINE_DEGRADATION	39	-0.309169	-1.03039	0.438095	0.540369	6203
KEGG_SELENOAMINO_ACID_METABOLISM	24	-0.340422	-1.00982	0.47412	0.563979	8756
KEGG_VIRAL_MYOCARDITIS	68	-0.314852	-1.00959	0.44685	0.558558	8276
KEGG_TGF_BETA_SIGNALING_PATHWAY	85	-0.27857	-1.00637	0.451737	0.557661	8079
KEGG_ALZHEIMERS_DISEASE	150	-0.278926	-1.00626	0.43038	0.552303	7833
KEGG_PANTOTHENATE_AND_COA_BIOSYNTHESIS	16	-0.328546	-0.992344	0.46332	0.566517	7194
KEGG_INTESTINAL_IMMUNE_NETWORK_FOR_IGA_PRODUCTION	45	-0.358505	-0.989953	0.460581	0.56444	7987
KEGG_ASTHMA	28	-0.36849	-0.986703	0.470588	0.563409	10551
KEGG_OXIDATIVE_PHOSPHORYLATION	113	-0.307705	-0.978996	0.446721	0.568443	9134
KEGG_TIGHT_JUNCTION	128	-0.230349	-0.959505	0.515625	0.590771	3777
KEGG_HEDGEHOG_SIGNALING_PATHWAY	56	-0.272019	-0.947106	0.524272	0.602531	7380
KEGG_FC_EPSILON_RI_SIGNALING_PATHWAY	79	-0.258998	-0.926535	0.543388	0.626963	9478
KEGG_CYTOKINE_CYTOKINE_RECEPTOR_INTERACTION	262	-0.241269	-0.920835	0.536489	0.628891	8175
KEGG_LONG_TERM_DEPRESSION	68	-0.233111	-0.917949	0.57451	0.627154	5236
KEGG_LONG_TERM_POTENTIATION	70	-0.240435	-0.910109	0.589537	0.632611	4320
KEGG_LEUKOCYTE_TRANSENDOTHELIAL_MIGRATION	113	-0.23598	-0.901717	0.584646	0.638777	8289
KEGG_FRUCTOSE_AND_MANNOSE_METABOLISM	32	-0.262221	-0.87066	0.652087	0.677541	5881
KEGG_AXON_GUIDANCE	127	-0.227747	-0.862574	0.640873	0.683589	5205
KEGG_ECM_RECEPTOR_INTERACTION	84	-0.282012	-0.858989	0.619231	0.68298	8880
KEGG_PENTOSE_PHOSPHATE_PATHWAY	27	-0.28173	-0.858004	0.654691	0.678253	7944
KEGG_ADIPOCYTOKINE_SIGNALING_PATHWAY	67	-0.241311	-0.85759	0.662239	0.672917	7667
KEGG_PARKINSONS_DISEASE	111	-0.273729	-0.846085	0.578732	0.683617	9450
KEGG_RENIN_ANGIOTENSIN_SYSTEM	17	-0.292913	-0.846032	0.642308	0.677851	1822
KEGG_GLYCOSPHINGOLIPID_BIOSYNTHESIS_GANGLIO_SERIES	15	-0.331489	-0.839365	0.655106	0.681105	10317
KEGG_STEROID_BIOSYNTHESIS	17	-0.348729	-0.814355	0.649087	0.709464	8370
KEGG_GLYCOLYSIS_GLUCONEOGENESIS	61	-0.222431	-0.794453	0.77	0.730496	1785
KEGG_TYPE_II_DIABETES_MELLITUS	47	-0.22258	-0.764779	0.78835	0.76555	5100
KEGG_MELANOGENESIS	101	-0.191006	-0.754442	0.858546	0.772365	5138
KEGG_PORPHYRIN_AND_CHLOROPHYLL_METABOLISM	40	-0.242363	-0.748083	0.745527	0.774673	5787
KEGG_HEMATOPOIETIC_CELL_LINEAGE	85	-0.216046	-0.688103	0.792157	0.843266	8113
KEGG_BASAL_CELL_CARCINOMA	55	-0.214234	-0.686516	0.831094	0.838268	7839
KEGG_CELL_ADHESION_MOLECULES_CAMS	127	-0.191519	-0.666981	0.797959	0.853873	8276
KEGG_GLYCEROLIPID_METABOLISM	42	-0.188885	-0.631401	0.96	0.885127	4705
KEGG_GLYCOSPHINGOLIPID_BIOSYNTHESIS_LACTO_AND_NEOLACTO_SERIES	24	-0.196253	-0.609565	0.914	0.89918	6715
KEGG_TERPENOID_BACKBONE_BIOSYNTHESIS	15	-0.242002	-0.588904	0.882231	0.910612	6918
KEGG_PEROXISOME	78	-0.161961	-0.552442	0.965932	0.929818	7825
